# Supplementary material for: Precise genome-wide base editing by the CRISPR Nickase system in yeast
Source: Sci Rep. 2017 May 18;7:2095. doi: 10.1038/s41598-017-02013-7 (PMC5437071; doi:10.1038/s41598-017-02013-7)
Supplement: Supplementary file 2 — Supplementary Table S1 [file 41598_2017_2013_MOESM2_ESM.csv]

Table S1 Primers used in this study
Name	Sequence (5' - 3')	Usage
F CAN1 PAM	ACGAGAGTAAATGGCGAGGATACGTTCTCTATGGAGGATTAAATAGGTGATGAAGATGAAGGAGAAGTACAGAACGCTGAA	Donor
R CAN1 PAM	TTCAGCGTTCTGTACTTCTCCTTCATCTTCATCACCTATTTAATCCTCCATAGAGAACGTATCCTCGCCATTTACTCTCGT
F CAN1 gRNA	TTTCCCGACGAGAGTAAATGGCGAGGATACGTTCTCTATGTAGGATGGCATAGGTGATGAAGATGAAGGAGAAGTACAGAA
R CAN1 gRNA	TTCTGTACTTCTCCTTCATCTTCATCACCTATGCCATCCTACATAGAGAACGTATCCTCGCCATTTACTCTCGTCGGGAAA
F CAN1 Other	AGAGTAAATGGCGAGGATACGTTCTCTATGGAGGATGGCTAAGGTGATGAAGATGAAGGAGAAGTACAGAACGCTGAAGT
R CAN1 Other	ACTTCAGCGTTCTGTACTTCTCCTTCATCTTCATCACCTTAGCCATCCTCCATAGAGAACGTATCCTCGCCATTTACTCT
F QC Cas9 D10A	GACAAGAAGTACTCCATTGGGCTCGCTATCGGCACAAACAGCGTCGGTTG	D10A construction
R QC Cas9 D10A	CAACCGACGCTGTTTGTGCCGATAGCGAGCCCAATGGAGTACTTCTTGTC
F QC Cas9 H840A	CGGCTCTCCGACTACGACGTGGATGCTATCGTGCCCCAGTCTTTTCTCAAAGATGATTC	H840A construction
R QC Cas9 H840A	GAATCATCTTTGAGAAAAGACTGGGGCACGATAGCATCCACGTCGTAGTCGGAGAGCCG
F gRNA CAN1 rev	GATCCTCGTCGGGAAAGAGCGCAA	gRNA construction
R gRNA CAN1 rev	AAACTTGCGCTCTTTCCCGACGAG
F Inverse pRS424	GCATTGAAGGATGAGACTAATCCAATTGAG	Plasmid construction
R Inverse pRS424	CGTATCACGAGGCCCTTTCGTC
F IF Cas9 pRS426 reverse	CTCATCCTTCAATGCGGCGGTGGAGCTCATAGCTTCAAAATGTTTCTAC
R IF Cas9 pRS426 reverse	GGGCCTCGTGATACCGCGGTACCGGGTACCGGCCGCAAATTAAAGC
F IF CAN1 donor	AAGGGCCTCGTGATAGTGTGGTTTCCGGGTGAGTCATAC
R IF CAN1 donor	GGCCGGTACCCGGTACAGGCACCTGGGTTTCTCCAATAAC
F inverse PCR pRS426 gRNA Cas9	TACCGGGTACCGGCCGCAAATTAAAGCCTT
R inverse PCR pRS426 gRNA Cas9	TATCACGAGGCCCTTTCGTCTCGCGCGTTT
F Amp CAN1	CAGAGTTCTTCAGACTTCTTAACTCCTG
R Amp CAN1	GGCTCTTGGAACGGATTTTCTGGGGTTTGCAGC
F CAN1 -10	GAGTAAATGGCGAGGATACGTAATCTATGGAGGATGGCATAGG
R CAN1 -10	CCTATGCCATCCTCCATAGATTACGTATCCTCGCCATTTACTC
F CAN1 +29	GTTCTCTATGGAGGATGGCATAGGTGATGAAGATGAAGGATAAGTACAGAACGCTGAAGTGAAGAGAGAGCTTAAGCAAA
R CAN1 +29	TTTGCTTAAGCTCTCTCTTCACTTCAGCGTTCTGTACTTATCCTTCATCTTCATCACCTATGCCATCCTCCATAGAGAAC
F CAN1 +50	GAAGTACAGAACGCTGAAGTGTAGAGAGAGCTTAAGCAAAGAC
R CAN1 +50	GTCTTTGCTTAAGCTCTCTCTACACTTCAGCGTTCTGTACTTC
F CAN1 -32	CATTGCGCTCTTTCCCGACGTGAGTAAATGGCGAGGATACG
R CAN1 -32	CGTATCCTCGCCATTTACTCACGTCGGGAAAGAGCGCAATG
F CAN1 -53	GATGAGAAAAGTAAAGAATTGTATTAATTGCGCTCTTTCCCGACG
R CAN1 -53	CGTCGGGAAAGAGCGCAATTAATACAATTCTTTACTTTTCTCATC
F CAN1 opposite +7	GAGAAAAGTAAAGAATTGTAACCATTGCGCTCTTTCCCGA
R CAN1 opposite +7	TCGGGAAAGAGCGCAATGGTTACAATTCTTTACTTTTCTC
F genome int. EGFP	TACCAGAGTTGTCGACTTGGTTGAACACGTTGCCAAGGCTGGATACGTTCTCTATGGAGGATGGG	EGFP cassette integration
R amp EGFP-term	TCAATCAATGAATCGAAAATGTCATTAAAATAGTATATAAATTGAAACTAAGTCATAAAGCTATAAAAAGAAAATTTATTTAAATGCAAGATTTAAAGTAAATTCACTTACTTGTCATCGTCATCCTTGTAATCAGATC
F OP KanMX	TATACTATTTTAATGACATTTTCGATTCATTGATTGAGACATGGAGGCCCAGAATACCC
F genome int. KanMX NC	ATGAAGGGTAATTCGTCTAAAGACCTTTCTTGAACTTTCAGACATGGAGGCCCAGAATACCC
R genome int. KanMX	ATGGCCATTAATCTTTCCCATATTAGATTTCGCCAAGCCACAGTATAGCGACCAGCATTCACATAC
F gap repair Frag1	GTACCGGCCGCAAATTAAAGCCTTC	Gap repair cloning
R gap repair Frag1 CAN1	ATTTTAACTTGCTATTTCTAGCTCTAAAACCTATGTCGGCGTCTTCTTTTGATCATTTATCTTTCACTGCGGAGAAG
R gap repair Frag1 CDC25 T943P	ATTTTAACTTGCTATTTCTAGCTCTAAAACTAGACGACCCGTATTTGTTTGATCATTTATCTTTCACTGCGGAGAAG
R gap repair Frag1 CDC25 G1459C	ATTTTAACTTGCTATTTCTAGCTCTAAAACTGACGGACGTTGCATGTGTTGATCATTTATCTTTCACTGCGGAGAAG
R gap repair Frag1 CDC25 N1393T	ATTTTAACTTGCTATTTCTAGCTCTAAAACGCATTGTAAAGAGTTGAATAGATCATTTATCTTTCACTGCGGAGAAG
R gap repair Frag1 CDC W1416C	ATTTTAACTTGCTATTTCTAGCTCTAAAACTGTCTTTTTCAGTCGGTAGAGATCATTTATCTTTCACTGCGGAGAAG
F gap repair Frag2	GTTTTAGAGCTAGAAATAGCAAGTTAAAATAAGGC
R gap repair Frag2	TATCACGAGGCCCTTTCGTCTCG
F gap repair Frag3 CDC25 T943P	GAAACGCGCGAGACGAAAGGGCCTCGTGATAGCGCTAATTCAGAAACAAATTCCCAAATTG
R gap repair Frag3 CDC25 T943P	CGCTCGAAGGCTTTAATTTGCGGCCGGTACCTCTATGTTCGCAGCTTTGCGTTCAAT
F gap repair Frag3 CDC25 latter	GAAACGCGCGAGACGAAAGGGCCTCGTGATAGAGAAAATACCGGGGGCAGAGG
R gap repair Frag3 CDC25 latter	CGCTCGAAGGCTTTAATTTGCGGCCGGTACCACTCCACCAGTACAGTATTATCACG
F Frag3-2 CDC25 T943P	GACATCGTCATCAGATTAATAATGCCAACGCAACAAACGACCTTAGACG
R Frag3-1 CDC25 T943P	CGTCTAAGGTCGTTTGTTGCGTTGGCATTATTAATCTGATGACGATGTC
F Frag3-2 CDC25 W1416C	CAATCTACCGACTGAAAAAGACATGTGATTTAGTTTCCACTGAGTCGAAGG
R Frag3-1 CDC25 W1416C	CCTTCGACTCAGTGGAAACTAAATCACATGTCTTTTTCAGTCGGTAGATTG
F Frag3-2 CDC25 34 N1393T	GCCCAGCATTGTAAAGAGTTGAATACTTTTTCTTCAATGACTGCCATAGTG
R Frag3-1 CDC25 34 N1393T	CACTATGGCAGTCATTGAAGAAAAAGTATTCAACTCTTTACAATGCTGGGC
F Frag3-2 CDC25 G1459C	GGACGTTGCATGTGTTCCCTTTTTTTGTGTATACCTATCTGATTTAACATTTAC
R Frag3-1 CDC25 G1459C	GTAAATGTTAAATCAGATAGGTATACACAAAAAAAGGGAACACATGCAACGTCC
